# Supplementary material for: Interface Quality Control of Self-Assembled Monolayer for Highly Sensitive Protein Detection Based on EGOFETs
Source: Sensors (Basel). 2026 Apr 8;26(8):2290. doi: 10.3390/s26082290 (PMC13120370; doi:10.3390/s26082290)
Supplement: Supplementary file 1 [file sensors-26-02290-s001.zip]

Archive with 1 entries (1 files):
- sensors-4225265-supplementary.pdf
